# Supplementary material for: An experimental result of estimating an application volume by machine learning techniques
Source: Springerplus. 2015 Feb 1;4:39. doi: 10.1186/s40064-015-0791-3 (PMC4329122; doi:10.1186/s40064-015-0791-3)
Supplement: Additional file 1 — An introduction movie of our proposed application. [file 40064_2015_791_MOESM1_ESM.zip]

Archive with 1 entries (1 files):
- 40064_2015_791_MOESM1_ESM.avi
